# Supplementary material for: Using Multistage Energy Barrier of Heterojunctions in Improving Cr(VI) Detection
Source: Materials (Basel). 2023 Nov 14;16(22):7154. doi: 10.3390/ma16227154 (PMC10672457; doi:10.3390/ma16227154)
Supplement: Supplementary file 1 [file materials-16-07154-s001.zip]

Archive with 1 entries (1 files):
- materials-2696843-supplementary.pdf
